# Supplementary material for: PhenotypeSimulator: A comprehensive framework for simulating multi-trait, multi-locus genotype to phenotype relationships
Source: Bioinformatics. 2018 Mar 29;34(17):2951–6. doi: 10.1093/bioinformatics/bty197 (PMC6129313; doi:10.1093/bioinformatics/bty197)
Supplement: Supplementary Data [file bty197_supp.zip]

Archive with 7 entries (6 files):
- bty197-suppl_data/
- bty197-suppl_data/Sample-scripts-external-genotype-simulation.pdf
- bty197-suppl_data/Simulation-and-LinearModel.pdf
- bty197-suppl_data/SimulationBasedOnExampleData.pdf
- bty197-suppl_data/SimulationSchemeInfinitesimalGeneticEffect.pdf
- bty197-suppl_data/SupplementaryTable.pdf
- bty197-suppl_data/UsagePhenotypeSimulator.pdf
